# Supplementary material for: Navigating Cultural Challenges in Transplant Surgery: Insights from Turkish Surgeons
Source: Healthcare (Basel). 2024 Jun 24;12(13):1252. doi: 10.3390/healthcare12131252 (PMC11240981; doi:10.3390/healthcare12131252)
Supplement: Supplementary file 1 [file healthcare-12-01252-s001.zip]

Archive with 1 entries (1 files):
- healthcare-3056308-supplementary.pdf
